# Supplementary material for: Comparative Efficacy of Adagrasib and Sotorasib in KRAS G12C-Mutant NSCLC: Insights from Pivotal Trials
Source: Cancers (Basel). 2024 Oct 30;16(21):3676. doi: 10.3390/cancers16213676 (PMC11545475; doi:10.3390/cancers16213676)
Supplement: Supplementary file 1 [file cancers-16-03676-s001.zip]

Archive with 1 entries (1 files):
- cancers-3232153-supplementary.pdf
